# Supplementary material for: Algicidal Characteristics of Bacillus cereus Strain PT1 Against Microcystis aeruginosa in Sulfate-Type Saline–Alkaline Environments
Source: Microorganisms. 2026 Mar 13;14(3):647. doi: 10.3390/microorganisms14030647 (PMC13028743; doi:10.3390/microorganisms14030647)
Supplement: Supplementary file 1 [file microorganisms-14-00647-s001.zip]

Archive with 1 entries (1 files):
- microorganisms-4183896-supplementary.pdf
